# Supplementary material for: A powerful partnership: researchers and patients working together to develop a patient-facing summary of clinical trial outcome data
Source: J Am Med Inform Assoc. 2023 Jun 21;31(2):363–74. doi: 10.1093/jamia/ocad099 (PMC10797263; doi:10.1093/jamia/ocad099)
Supplement: ocad099_Supplementary_Data [file ocad099_supplementary_data.zip]

Archive with 3 entries (2 files):
- ocad099_Supplementary_Data/
- ocad099_Supplementary_Data/SuppA_Supplemental Methodology_final_27Apr.docx
- ocad099_Supplementary_Data/SuppB_Supplemental Results_final_27Apr.docx
